# Supplementary material for: Spatial Analysis of Astragalus verus Olivier Dieback: Understanding Patterns and Implications for Conservation in Iranian Rangelands
Source: Ecol Evol. 2026 Apr 8;16(4):e73273. doi: 10.1002/ece3.73273 (PMC13061748; doi:10.1002/ece3.73273)
Supplement: Supplementary file 1 — Data S1: ece373273‐sup‐0001‐DataS1.zip. [file ECE3-16-e73273-s001.zip]

Archive with 3 entries (3 files):
- Vegegation Data.xlsx
- Soil Data.xlsx
- Species diversity among site groups.xlsx
