# Supplementary material for: Spatial Analysis of Astragalus verus Olivier Dieback: Understanding Patterns and Implications for Conservation in Iranian Rangelands
Source: Ecol Evol. 2026 Apr 8;16(4):e73273. doi: 10.1002/ece3.73273 (PMC13061748; doi:10.1002/ece3.73273)
Supplement: Supplementary file 1 — Data S1: ece373273‐sup‐0001‐DataS1.zip. [file ECE3-16-e73273-s001.zip › Vegegation Data.xlsx]

## Sheet: Sheet1
Site Number: 1	Name of site: Fereidan				Slope	UTM	Elevation (m)
X(cm)	Y(cm)	Species	Cover (cm²)	Plant-Status	West	446180	2415m
90	25	Cousinia bakhtiarica	256	Alive		3643334
130	20	Cousinia bakhtiarica	100	Alive
130	40	Phlomis olivier	625	Alive
100	100	Astragalus verus	5400	Alive
160	110	Bromus tomentellus	625	Alive
200	130	Cousinia bakhtiarica	400	Alive
250	90	Phlomis olivier	900	Alive
330	83	Astragalus verus	10800	Dry
290	145	Astragalus gossypinus	2500	Alive
500	30	Phlomis olivier	2500	Alive
600	30	Astragalus gossypinus	3600	Alive
700	80	Cousinia bakhtiarica	900	Alive
750	140	Astragalus verus	6400	Alive
900	100	Cousinia bakhtiarica	100	Alive
900	65	Astragalus verus	8400	Alive
200	160	Phlomis olivier	800	Alive
220	160	Cousinia bakhtiarica	600	Alive
220	200	Cousinia bakhtiarica	800	Alive
200	350	Astragalus verus	9900	Alive
400	200	Astragalus verus	10000	Dry
280	300	Astragalus gossypinus	4900	Alive
600	180	Phlomis olivier	600	Alive
650	200	Phlomis olivier	1600	Alive
680	200	Cousinia bakhtiarica	200	Alive
800	200	Cousinia bakhtiarica	400	Alive
850	200	Cousinia bakhtiarica	400	Alive
900	200	Astragalus verus	400	Alive
980	200	Phlomis olivier	900	Alive
390	990	Phlomis olivier	400	Alive
400	750	Phlomis olivier	1600	Alive
500	800	Phlomis olivier	1295	Alive
500	900	Cousinia bakhtiarica	900	Alive
400	650	Phlomis olivier	1600	Alive
500	650	Cousinia bakhtiarica	400	Alive
500	550	Phlomis olivier	2500	Alive
500	450	Astragalus verus	1600	Alive
550	350	Astragalus verus	2000	Alive
200	20	Cousinia bakhtiarica	400	Alive
300	5	Cousinia bakhtiarica	400	Alive
200	200	Phlomis olivier	1200	Alive
250	300	Cousinia bakhtiarica	400	Alive
70	400	Cousinia bakhtiarica	324	Alive
150	420	Phlomis olivier	900	Alive
20	500	Phlomis olivier	1225	Alive
50	500	Cousinia bakhtiarica	900	Alive
220	500	Astragalus verus	3600	Alive
350	500	Phlomis olivier	400	Alive
400	500	Euphorbia decipiens	1200	Alive
400	550	Phlomis olivier	400	Alive
400	620	Astraglus gossypinus	900	Alive
700	500	Phlomis olivier	900	Alive
600	500	Astraglus gossypinus	3600	Alive
700	600	Phlomis olivier	1600	Alive
700	650	Astraglus gossypinus	5600	Alive
900	790	Phlomis olivier	1600	Alive
950	830	Astraglus gossypinus	900	Alive
900	850	Phlomis olivier	900	Alive
870	950	Astraglus gossypinus	10000	Alive
700	780	Astragalus verus	6000	Alive
500	900	Phlomis olivier	1600	Alive
450	960	Cousinia bakhtiarica	400	Alive
350	950	Astraglus gossypinus	10000	Alive
370	950	Bromus tomentellus	400	Alive
200	980	Astragalus verus	1600	Dry
50	180	Astragalus verus	3600	Dry
40	750	Cousinia bakhtiarica	400	Alive
100	700	Phlomis olivier	1600	Alive
240	700	Phlomis olivier	2500	Alive
240	780	Eryngium bunge	400	Alive
300	650	Phlomis olivier	900	Alive
300	680	Cousinia bakhtiarica	400	Alive
450	750	Astragalus susianus	1600	Alive

## Sheet: Sheet2
Site Number: 2	Name of site: Shahreza				Slope	UTM	Elevation (m)
X(cm)	Y(cm)	Species	Cover (cm²)	Plant-Status	North East	560750	2691m
37	52	Astragalus verus	1800	Alive		3511542
90	175	Astragalus verus	5250	Alive
70	180	Achillea wilhelmesii	600	Alive
190	100	Lepidium latifolium	25	Alive
80	320	Astragalus verus	16	Alive
130	460	Astragalus verus	900	Alive
170	550	Astragalus verus	2000	Alive
105	600	Astragalus verus	2000	Dry
95	630	Artemisia aucheri	600	Alive
30	660	Astragalus verus	4200	Alive
30	700	Astragalus verus	56	Alive
160	700	Astragalus verus	4800	Dry
190	730	Astragalus verus	4200	Dry
130	750	Astragalus verus	1800	Alive
160	750	Astragalus verus	2000	Alive
60	800	Astragalus verus	3850	Dry
50	790	Achillea wilhelmesii	900	Alive
160	830	Astragalus verus	6400	Dry
30	890	Astragalus verus	150	Alive
100	900	Astragalus verus	400	Alive
15	970	Astragalus verus	1600	Alive
180	35	Astragalus verus	6400	Dry
150	40	Scariola orientalis	1500	Alive
230	210	Astragalus verus	19500	Dry
260	250	Astragalus verus	4875	Dry
380	80	Astragalus verus	3000	Alive
380	40	Scariola orientalis	100	Alive
370	155	Astragalus verus	3900	Alive
370	140	Astragalus verus	750	Dry
210	370	Astragalus verus	3600	Dry
210	400	Astragalus verus	6400	Alive
330	440	Astragalus verus	10000	Alive
460	450	Eryngium billardieri	750	Alive
380	500	Astragalus verus	6000	Dry
380	600	Astragalus verus	3000	Dry
400	580	Astragalus cephalanthus	1400	Alive
440	620	Astragalus verus	3500	Dry
440	630	Astragalus cephalanthus	600	Alive
660	630	Scariola orientalis	400	Alive
330	850	Astragalus verus	3600	Dry
330	830	Artemisia aucheri	300	Alive
300	85	Astragalus verus	3000	Dry
250	900	Astragalus verus	600	Alive
500	300	Artemisia aucheri	2475	Alive
600	20	Astragalus verus	7200	Alive
600	250	Astragalus verus	400	Dry
600	280	Astragalus verus	900	Dry
630	300	Astragalus verus	4900	Alive
620	400	Astragalus verus	5950	Dry
620	450	Scariola orientalis	900	Dry
620	470	Scariola orientalis	500	Dry
650	470	Scariola orientalis	300	Dry
630	490	Scariola orientalis	400	Dry
630	850	Astragalus verus	2500	Alive
630	980	Astragalus verus	1225	Dry
610	990	Astragalus verus	1050	Alive
650	990	Astragalus verus	625	Alive
720	1000	Astragalus verus	1650	Dry
750	850	Astragalus verus	900	Dry
750	810	Astragalus verus	600	Dry
750	700	Scariola orientalis	300	Dry
750	650	Astragalus verus	4000	Dry
750	500	Astragalus verus	3600	Alive
790	510	Astragalus verus	3600	Alive
790	460	Astragalus verus	3600	Alive
830	420	Astragalus verus	100	Alive
820	390	Astragalus verus	70	Alive
780	340	Astragalus verus	100	Alive
750	150	Astragalus verus	4225	Dry
750	190	Astragalus verus	2500	Alive
800	250	Astragalus verus	5600	Alive
800	300	Astragalus verus	400	Dry
900	90	Astragalus verus	21000	Dry
980	50	Astragalus verus	1600	Alive
970	200	Astragalus verus	6400	Dry
880	200	Astragalus verus	12000	Alive
880	240	Astragalus verus	25	Alive
800	270	Astragalus verus	9000	Dry
840	310	Astragalus verus	225	Alive
930	340	Artemisia aucheri	225	Alive
950	340	Astragalus verus	900	Alive
950	490	Astragalus verus	1225	Alive
980	600	Astragalus verus	4800	Dry
980	650	Astragalus verus	500	Alive
800	600	Astragalus verus	2000	Dry
860	650	Astragalus verus	3600	Dry
750	680	Scariola orientalis	600	Alive
750	680	Astragalus verus	400	Dry
740	730	Scariola orientalis	300	Alive
800	700	Scariola orientalis	200	Alive
830	700	Astragalus verus	1050	Dry
800	750	Astragalus verus	1400	Dry
760	770	Astragalus verus	1050	Dry
900	750	Astragalus verus	2000	Dry
970	700	Astragalus verus	900	Alive
970	720	Astragalus verus	25	Alive
870	740	Astragalus verus	1050	Alive
800	800	Astragalus verus	1225	Alive
800	840	Astragalus verus	2000	Alive
820	870	Astragalus verus	3000	Dry
850	870	Astragalus verus	600	Alive
830	950	Astragalus verus	1050	Alive
780	950	Astragalus verus	1050	Dry
900	900	Astragalus verus	2925	Dry
900	950	Eryngium billardieri	225	Alive
950	970	Astragalus verus	2000	Dry
980	980	Astragalus verus	900	Dry

## Sheet: Sheet3
Site Number: 3	Name of site: Shahreza				Slope	UTM	Elevation (m)
X(cm)	Y(cm)	Species	Cover (cm²)	Plant-Status	South East	576285	2642m
30	5	Stipa barbata	25	Alive		3495854
30	5	Scariola orientalis	225	Alive
75	15	Scariola orientalis	500	Alive
5	50	Artemisia aucheri	100	Alive
15	50	Echinops cephalates	225	Alive
80	70	Scariola orientalis	700	Alive
50	100	Scariola orientalis	1200	Alive
90	110	Scariola orientalis	150	Alive
100	140	Scariola orientalis	400	Alive
70	140	Scariola orientalis	500	Alive
20	130	Scariola orientalis	150	Alive
5	200	Elymus repens	100	Alive
20	230	Alhagi maurorum	50	Alive
100	250	Scariola orientalis	2275	Alive
100	270	Scariola orientalis	1200	Alive
60	290	Scariola orientalis	105	Alive
80	290	Scariola orientalis	500	Alive
70	290	Cousinia bakhtiarica	50	Alive
80	300	Alyssum bracteosum	150	Alive
25	290	Taraxacum officinale	300	Alive
10	290	Scariola orientalis	400	Alive
100	290	Scariola orientalis	100	Alive
90	350	Euphorbia decipiens	625	Alive
100	380	Taraxacum officinale	300	Alive
100	390	Scariola orientalis	400	Alive
110	400	Eryngium billardieri	300	Alive
60	400	Eryngium billardieri	500	Alive
90	440	Astragalus verus	5250	Dry
150	450	Medicago sativa	200	Alive
150	450	Scariola orientalis	400	Alive
150	470	Scariola orientalis	750	Alive
170	470	Eryngium billardieri	300	Alive
170	500	Scariola orientalis	225	Alive
180	490	Echinops cephalates	225	Alive
100	520	Echinops cephalates	300	Alive
100	540	Scariola orientalis	600	Alive
120	580	Scariola orientalis	900	Alive
100	580	Scariola orientalis	750	Alive
120	580	Euphorbia decipiens	100	Alive
25	580	Scariola orientalis	225	Alive
100	600	Scariola orientalis	3000	Alive
40	750	Taraxacum officinale	400	Alive
150	750	Scariola orientalis	1200	Alive
50	790	Scariola orientalis	2500	Alive
60	800	Echinops cephalates	300	Alive
110	800	Scariola orientalis	625	Alive
20	850	Echinops cephalates	225	Alive
50	870	Echinops cephalates	400	Alive
30	900	Scariola orientalis	1225	Alive
30	980	Scariola orientalis	400	Alive
200	900	Taraxacum officinale	1600	Alive
110	30	Eryngium billardieri	100	Alive
130	100	Eryngium billardieri	100	Alive
130	40	Astragalus cephalanthus	1600	Alive
180	80	Stipa barbata	50	Alive
180	100	Scariola orientalis	900	Alive
180	120	Eryngium billardieri	225	Alive
150	120	Stipa barbata	25	Alive
120	150	Astragalus verus	625	Alive
200	170	Astragalus verus	3600	Dry
230	170	Astragalus verus	400	Alive
150	220	Astragalus verus	300	Dry
190	230	Astragalus verus	225	Dry
150	260	Astragalus verus	500	Alive
250	270	Astragalus verus	625	Dry
400	150	Taraxacum officinale	400	Alive
160	500	Scariola orientalis	625	Alive
170	500	Eryngium billardieri	49	Alive
200	540	Scariola orientalis	1800	Alive
250	530	Echinops cephalates	400	Alive
210	600	Scariola orientalis	2000	Alive
250	600	Taraxacum officinale	400	Alive
250	640	Scariola orientalis	600	Alive
240	650	Eryngium billardieri	150	Alive
260	670	Scariola orientalis	600	Alive
230	680	Scariola orientalis	625	Alive
240	640	Eryngium billardieri	150	Alive
260	710	Eryngium billardieri	375	Alive
300	800	Astragalus cephalanthus	1050	Alive
300	850	Scariola orientalis	2500	Alive
280	850	Echinops cephalates	300	Alive
350	870	Astragalus cephalanthus	1050	Alive
365	880	Scariola orientalis	1200	Alive
365	910	Eryngium billardieri	225	Alive
330	910	Elymus repens	100	Alive
390	910	Eryngium billardieri	625	Alive
400	940	Astragalus verus	2500	Alive
450	940	Scariola orientalis	500	Alive
450	950	Astragalus verus	1200	Dry
450	950	Scariola orientalis	500	Alive
30	920	Echinops cephalates	500	Alive
50	960	Astragalus verus	900	Alive
400	990	Echinops cephalates	300	Alive
450	880	Astragalus verus	300	Alive
480	80	Astragalus verus	3000	Dry
510	100	Scariola orientalis	500	Alive
500	130	Astragalus verus	2000	Dry
460	130	Astragalus verus	900	Dry
460	270	Astragalus verus	900	Alive
460	370	Astragalus verus	2500	Alive
490	370	Eryngium billardieri	400	Alive
490	370	Scariola orientalis	400	Alive
500	350	Eryngium billardieri	225	Alive
530	380	Scariola orientalis	500	Alive
530	380	Eryngium billardieri	375	Alive
500	80	Stipa barbata	100	Alive
600	40	Scariola orientalis	2000	Alive
540	240	Astragalus verus	2000	Dry
520	240	Astragalus verus	1225	Alive
530	280	Astragalus verus	900	Alive
540	240	Stipa barbata	25	Alive
540	270	Scariola orientalis	750	Alive
570	280	Stipa barbata	100	Alive
570	280	Astragalus verus	900	Alive
600	280	Eryngium billardieri	225	Alive
570	310	Astragalus verus	1400	Alive
590	290	Euphorbia decipiens	100	Alive
510	290	Scariola orientalis	600	Alive
610	340	Astragalus verus	1050	Alive
600	380	Astragalus verus	2025	Dry
640	340	Astragalus verus	300	Alive
670	280	Eryngium billardieri	500	Alive
680	300	Eryngium billardieri	225	Alive
680	400	Astragalus verus	8500	Dry
680	460	Eryngium billardieri	400	Alive
660	460	Scariola orientalis	400	Alive
660	510	Taraxacum officinale	1400	Alive
640	500	Astragalus verus	1400	Dry
640	550	Eryngium billardieri	500	Alive
640	570	Scariola orientalis	1600	Alive
640	640	Echinops cephalates	400	Alive
650	630	Scariola orientalis	500	Alive
700	750	Astragalus verus	3000	Alive
700	790	Iris songarica	1600	Alive
740	820	Eryngium billardieri	225	Alive
770	670	Astragalus verus	2000	Dry
810	620	Echinops cephalates	625	Alive
790	590	Echinops cephalates	400	Alive
600	10	Echinops cephalates	600	Alive
670	30	Astragalus verus	1600	Dry
670	50	Scariola orientalis	400	Alive
730	30	Eryngium billardieri	500	Alive
750	70	Astragalus verus	600	Dry
760	45	Elymus repens	25	Alive
810	10	Astragalus verus	600	Dry
850	50	Scariola orientalis	600	Alive
870	70	Scariola orientalis	1200	Alive
820	110	Astragalus verus	1200	Dry
900	20	Scariola orientalis	2000	Alive
970	20	Scariola orientalis	2000	Alive
880	100	Eryngium billardieri	100	Alive
960	90	Scariola orientalis	750	Alive
880	220	Scariola orientalis	600	Alive
800	200	Astragalus verus	6400	Alive
780	230	Eryngium billardieri	225	Alive
780	290	Scariola orientalis	1600	Alive
900	300	Scariola orientalis	1050	Alive
900	270	Eryngium billardieri	400	Alive
980	180	Stipa barbata	400	Alive
920	300	Eryngium billardieri	400	Alive
900	350	Scariola orientalis	1050	Alive
870	480	Eryngium billardieri	400	Alive
800	600	Echinops cephalates	400	Alive
820	640	Echinops cephalates	750	Alive
840	600	Taraxacum officinale	100	Alive
900	620	Echinops cephalates	1200	Alive
970	620	Stipa barbata	225	Alive
980	660	Scariola orientalis	600	Alive
970	700	Echinops cephalates	900	Alive
920	720	Taraxacum officinale	600	Alive
920	740	Echinops cephalates	600	Alive
800	780	Iris songarica	2000	Alive
800	850	Astragalus verus	400	Alive
800	850	Stipa barbata	100	Alive
820	830	Eryngium billardieri	500	Alive
840	860	Scariola orientalis	300	Alive
900	870	Eryngium billardieri	600	Alive
940	870	Astragalus verus	225	Alive
800	950	Astragalus verus	400	Alive
850	980	Astragalus verus	600	Dry
950	950	Astragalus verus	6400	Alive
920	990	Astragalus verus	600	Alive

## Sheet: Sheet4
Site Number: 4	Name of site:Semirom				Slope	UTM	Elevation (m)
X(cm)	Y(cm)	Species	Cover (cm²)	Plant-Status	North East	585412	2631m
40	10	Artemisia aucheri Boiss	1200	Alive		3458073
10	60	Eryngium billardieri	400	Alive
40	20	Eryngium billardieri	100	Alive
20	50	Achillea millefolium	100	Alive
90	35	Astragalus verus	1200	Dry
140	10	Artemisia aucheri Boiss	800	Alive
250	50	Astragalus verus	4000	Dry
120	70	Artemisia aucheri Boiss	4200	Alive
120	120	Artemisia aucheri Boiss	2400	Alive
200	200	Artemisia aucheri Boiss	4200	Alive
220	40	Artemisia aucheri Boiss	2000	Alive
70	250	Artemisia aucheri Boiss	900	Alive
70	270	Eryngium billardieri	150	Alive
35	280	Artemisia aucheri Boiss	2500	Alive
130	280	Artemisia aucheri Boiss	2700	Alive
100	300	Artemisia aucheri Boiss	1800	Alive
120	320	Artemisia aucheri Boiss	3000	Alive
220	340	Artemisia aucheri Boiss	4200	Alive
250	400	Eryngium billardieri	150	Alive
150	400	Eryngium billardieri	500	Alive
900	400	Eryngium billardieri	1200	Alive
20	400	Artemisia aucheri Boiss	1925	Alive
30	450	Astragalus verus	4200	Alive
200	450	Astragalus verus	3900	Alive
250	450	Artemisia aucheri Boiss	1500	Alive
280	480	Artemisia aucheri Boiss	600	Alive
300	470	Artemisia aucheri Boiss	2000	Alive
300	570	Artemisia aucheri Boiss	3600	Alive
200	570	Artemisia aucheri Boiss	2500	Alive
120	570	Astragalus verus	2000	Alive
20	570	Artemisia aucheri Boiss	2000	Alive
50	620	Artemisia aucheri Boiss	4200	Alive
110	700	Artemisia aucheri Boiss	1050	Alive
25	700	Artemisia aucheri Boiss	400	Alive
200	700	Artemisia aucheri Boiss	1750	Alive
260	690	Artemisia aucheri Boiss	2500	Alive
260	750	Artemisia aucheri Boiss	1400	Alive
150	740	Artemisia aucheri Boiss	1575	Alive
150	790	Artemisia aucheri Boiss	1800	Alive
90	790	Artemisia aucheri Boiss	500	Alive
30	790	Artemisia aucheri Boiss	900	Alive
60	850	Artemisia aucheri Boiss	2000	Alive
100	830	Artemisia aucheri Boiss	1225	Alive
200	840	Artemisia aucheri Boiss	1600	Alive
200	890	Eryngium billardieri	600	Alive
230	890	Artemisia aucheri Boiss	400	Alive
300	950	Artemisia aucheri Boiss	2000	Alive
280	970	Artemisia aucheri Boiss	3575	Alive
260	950	Artemisia aucheri Boiss	900	Alive
150	950	Artemisia aucheri Boiss	3500	Alive
70	980	Artemisia aucheri Boiss	2000	Alive
400	70	Eryngium billardieri	400	Alive
400	80	Artemisia aucheri Boiss	400	Alive
370	100	Artemisia aucheri Boiss	2000	Alive
370	150	Artemisia aucheri Boiss	600	Alive
430	90	Artemisia aucheri Boiss	4200	Alive
430	50	Eryngium billardieri	225	Alive
390	250	Scariola orientalis	600	Alive
390	240	Artemisia aucheri Boiss	1600	Alive
500	240	Artemisia aucheri Boiss	1225	Alive
500	310	Artemisia aucheri Boiss	3600	Alive
590	300	Artemisia aucheri Boiss	2500	Alive
640	280	Artemisia aucheri Boiss	2000	Alive
670	50	Astragalus verus	3600	Alive
670	190	Eryngium billardieri	225	Alive
680	250	Astragalus verus	3000	Dry
715	320	Artemisia aucheri Boiss	1200	Alive
715	390	Eryngium billardieri	225	Alive
660	465	Astragalus verus	2000	Dry
630	460	Astragalus verus	2000	Dry
510	440	Artemisia aucheri Boiss	2000	Alive
515	490	Artemisia aucheri Boiss	2250	Alive
460	540	Artemisia aucheri Boiss	4200	Alive
610	520	Astragalus verus	6400	Alive
570	560	Astragalus verus	2500	Alive
600	612	Astragalus verus	1400	Dry
600	625	Astragalus verus	1200	Alive
620	625	Artemisia aucheri Boiss	2700	Alive
650	650	Astragalus verus	5600	Dry
450	710	Artemisia aucheri Boiss	2400	Alive
480	740	Artemisia aucheri Boiss	1600	Alive
630	780	Artemisia aucheri Boiss	5250	Alive
250	780	Artemisia aucheri Boiss	2700	Alive
290	800	Artemisia aucheri Boiss	5600	Alive
215	800	Artemisia aucheri Boiss	400	Alive
500	950	Artemisia aucheri Boiss	7200	Alive
410	970	Artemisia aucheri Boiss	4900	Alive
600	950	Astragalus verus	1050	Dry
650	980	Astragalus verus	1800	Alive
750	60	Artemisia aucheri Boiss	4200	Alive
750	20	Eryngium billardieri	400	Alive
820	20	Artemisia aucheri Boiss	1500	Alive
980	50	Astragalus verus	4800	Dry
950	100	Artemisia aucheri Boiss	1600	Alive
930	170	Artemisia aucheri Boiss	5600	Alive
810	250	Artemisia aucheri Boiss	3600	Alive
970	210	Eryngium billardieri	500	Alive
780	300	Artemisia aucheri Boiss	3500	Alive
850	300	Astragalus verus	2000	Dry
870	320	Artemisia aucheri Boiss	2750	Alive
940	300	Artemisia aucheri Boiss	1800	Alive
900	390	Artemisia aucheri Boiss	5400	Alive
970	440	Artemisia aucheri Boiss	4200	Alive
900	490	Artemisia aucheri Boiss	3500	Alive
860	490	Astragalus verus	4550	Dry
800	610	Artemisia aucheri Boiss	2500	Alive
780	600	Astragalus verus	1200	Dry
730	600	Astragalus verus	5600	Alive
650	630	Artemisia aucheri Boiss	2500	Alive
650	680	Artemisia aucheri Boiss	2250	Alive
700	680	Artemisia aucheri Boiss	2000	Alive
670	780	Astragalus verus	4800	Dry
780	770	Artemisia aucheri Boiss	1400	Alive
940	790	Astragalus verus	2400	Dry
960	790	Astragalus verus	1500	Alive
880	810	Artemisia aucheri Boiss	1050	Alive
810	820	Artemisia aucheri Boiss	5600	Alive
880	860	Artemisia aucheri Boiss	5200	Alive
800	890	Artemisia aucheri Boiss	4200	Alive
970	920	Astragalus verus	7200	Alive
950	990	Artemisia aucheri Boiss	400	Alive

## Sheet: Sheet5
Site Number: 5	Name of site:Farsan				Slope	UTM	Elevation (m)
X(cm)	Y(cm)	Species	Cover (cm²)	Plant-Status	North West	459245	2297m
30	40	Astragalus verus	400	Alive		3583194
10	15	Astragalus verus	225	Alive
40	55	Noea mucronata	500	Alive
100	40	Scariola orientalis	1600	Alive
100	40	Noea mucronata	400	Alive
130	35	Astragalus verus	2000	Alive
110	10	Astragalus verus	400	Alive
170	25	Noea mucronata	400	Alive
100	100	Eryngium billardieri	400	Alive
150	120	Astragalus verus	4200	Dry
90	160	Astragalus verus	5600	Alive
40	170	Agropyron intermadium	1600	Alive
180	150	Noea mucronata	1600	Alive
200	190	Astragalus verus	5600	Alive
120	240	Agropyron intermadium	400	Alive
120	240	Eryngium billardieri	900	Alive
70	230	Astragalus susianus	1350	Alive
50	230	Astragalus verus	1200	Alive
20	230	Astragalus verus	1200	Alive
20	250	Astragalus susianus	1600	Alive
160	250	Astragalus verus	4800	Alive
40	300	Astragalus verus	1500	Alive
110	350	Astragalus verus	12100	Dry
150	350	Noea mucronata	900	Alive
150	380	Cousinia bakhtiarica	400	Alive
155	460	Cousinia bakhtiarica	900	Alive
190	480	Astragalus verus	600	Dry
130	500	Noea mucronata	400	Alive
50	500	Astragalus verus	2500	Alive
30	550	Centaurea virgata	900	Alive
70	600	Astragalus verus	3500	Alive
120	630	Astragalus verus	2800	Dry
120	660	Centaurea virgata	1000	Alive
180	650	Noea mucronata	300	Alive
165	670	Astragalus verus	1600	Alive
170	690	Astragalus verus	2750	Alive
80	690	Astragalus verus	400	Alive
30	820	Euphorbia decipiens	225	Alive
10	830	Euphorbia decipiens	150	Alive
20	870	Euphorbia decipiens	100	Alive
180	840	Astragalus verus	400	Alive
140	840	Astragalus verus	100	Alive
110	840	Astragalus verus	225	Alive
90	800	Astragalus verus	1050	Alive
107	890	Astragalus verus	3575	Alive
60	950	Astragalus verus	225	Alive
40	920	Astragalus verus	150	Alive
40	950	Astragalus verus	500	Alive
100	950	Astragalus verus	4095	Alive
140	940	Astragalus verus	1225	Alive
170	930	Astragalus verus	750	Alive
175	970	Astragalus verus	625	Alive
145	985	Noea mucronata	750	Alive
150	995	Euphorbia decipiens	200	Alive
45	245	Astragalus verus	3120	Dry
245	75	Euphorbia decipiens	1600	Alive
100	270	Centaurea virgata	700	Alive
305	130	Eryngium billardieri	300	Alive
275	130	Astragalus gossypinus	1575	Alive
215	170	Eryngium billardieri	750	Alive
225	200	Astragalus susianus	2600	Alive
270	185	Eryngium billardieri	300	Alive
250	225	Eryngium billardieri	300	Alive
360	80	Astragalus verus	2520	Dry
340	150	Astragalus susianus	1350	Alive
390	170	Noea mucronata	400	Alive
350	170	Astragalus verus	300	Alive
330	170	Astragalus verus	1200	Dry
340	270	Astragalus verus	150	Alive
380	290	Astragalus verus	1650	Dry
350	290	Noea mucronata	500	Alive
330	310	Astragalus verus	1000	Dry
220	300	Astragalus susianus	1125	Alive
265	330	Noea mucronata	300	Alive
330	310	Astragalus verus	1350	Dry
295	350	Eryngium billardieri	150	Alive
210	370	Astragalus susianus	300	Alive
220	440	Astragalus verus	200	Alive
260	420	Noea mucronata	600	Alive
310	370	Noea mucronata	700	Alive
360	360	Astragalus susianus	1200	Alive
350	390	Noea mucronata	150	Alive
340	430	Astragalus susianus	13200	Alive
240	530	Bromus danthoniae	900	Alive
220	515	Noea mucronata	600	Alive
250	550	Astragalus verus	1800	Dry
220	590	Astragalus verus	950	Dry
230	580	Astragalus verus	600	Alive
310	620	Astragalus verus	875	Alive
370	540	Astragalus verus	1050	Dry
380	570	Astragalus verus	600	Alive
310	650	Astragalus verus	750	Alive
220	650	Noea mucronata	300	Alive
205	620	Astragalus susianus	200	Alive
240	670	Astragalus verus	1400	Alive
395	670	Astragalus verus	1575	Dry
350	660	Astragalus verus	375	Dry
350	660	Noea mucronata	25	Alive
205	690	Noea mucronata	600	Alive
250	710	Noea mucronata	1000	Alive
225	710	Astragalus verus	450	Alive
370	690	Astragalus verus	500	Alive
395	730	Noea mucronata	300	Alive
320	830	Astragalus verus	4500	Dry
380	830	Noea mucronata	375	Alive
230	830	Astragalus verus	500	Alive
225	880	Astragalus verus	500	Dry
245	900	Astragalus verus	300	Alive
295	900	Noea mucronata	300	Alive
360	900	Astragalus verus	750	Alive
205	920	Astragalus susianus	400	Alive
220	930	Noea mucronata	500	Alive
235	950	Astragalus verus	1050	Alive
230	980	Astragalus verus	600	Alive
270	970	Astragalus verus	200	Alive
270	990	Astragalus verus	300	Alive
320	940	Astragalus verus	700	Dry
330	970	Noea mucronata	600	Alive
345	900	Astragalus verus	750	Dry
350	940	Astragalus verus	300	Alive
380	990	Astragalus verus	1050	Alive
395	960	Astragalus verus	400	Alive
440	30	Astragalus verus	2275	Alive
520	35	Astragalus verus	4800	Alive
560	50	Astragalus verus	750	Alive
560	15	Centaurea virgata	600	Alive
460	95	Astragalus verus	1575	Alive
425	135	Astragalus verus	1400	Alive
460	130	Euphorbia decipiens	150	Alive
495	145	Astragalus verus	2200	Alive
530	130	Astragalus verus	500	Alive
540	80	Astragalus verus	1000	Dry
580	130	Astragalus verus	1500	Alive
490	160	Noea mucronata	300	Alive
525	160	Eryngium billardieri	225	Alive
540	170	Astragalus verus	1050	Alive
470	240	Astragalus verus	1000	Dry
480	240	Centaurea virgata	400	Alive
595	230	Eryngium billardieri	500	Alive
570	245	Astragalus verus	1050	Alive
500	340	Astragalus verus	500	Dry
450	380	Astragalus verus	300	Alive
550	340	Noea mucronata	300	Alive
570	350	Astragalus verus	500	Alive
560	390	Astragalus verus	750	Dry
530	430	Astragalus verus	2000	Dry
580	430	Eryngium billardieri	400	Alive
595	410	Euphorbia decipiens	100	Alive
520	420	Astragalus verus	2000	Dry
520	470	Astragalus verus	1500	Dry
570	465	Noea mucronata	300	Alive
580	490	Astragalus verus	600	Dry
415	430	Astragalus verus	1050	Alive
445	450	Astragalus susianus	1800	Alive
465	465	Euphorbia decipiens	150	Alive
440	535	Astragalus susianus	2000	Alive
490	520	Cousinia bakhtiarica	300	Alive
510	540	Astragalus susianus	1000	Alive
530	535	Noea mucronata	150	Alive
550	550	Cousinia bakhtiarica	450	Alive
430	565	Astragalus susianus	600	Alive
455	595	Astragalus susianus	2000	Alive
415	550	Astragalus verus	1350	Alive
500	605	Euphorbia decipiens	50	Alive
490	640	Astragalus susianus	1750	Alive
530	580	Euphorbia decipiens	150	Alive
570	645	Astragalus verus	2200	Dry
445	680	Noea mucronata	100	Alive
410	780	Noea mucronata	500	Alive
530	730	Scariola orientalis	300	Alive
590	760	Achillea millefolium	100	Alive
560	790	Astragalus verus	600	Dry
740	780	Astragalus verus	400	Alive
460	850	Astragalus verus	1500	Alive
470	850	Noea mucronata	100	Alive
595	860	Scariola orientalis	400	Alive
595	860	Astragalus verus	250	Alive
595	890	Scariola orientalis	450	Alive
595	830	Astragalus verus	300	Alive
550	890	Noea mucronata	525	Alive
460	860	Astragalus verus	1200	Dry
460	830	Noea mucronata	1200	Alive
490	940	Astragalus verus	1000	Alive
505	820	Astragalus verus	1400	Dry
590	840	Astragalus verus	450	Alive
580	960	Euphorbia decipiens	100	Alive
560	985	Astragalus verus	900	Dry
540	995	Noea mucronata	200	Alive
500	995	Astragalus verus	300	Alive
450	995	Astragalus verus	225	Dry
460	980	Astragalus verus	225	Alive
630	30	Astragalus verus	3900	Dry
700	10	Astragalus verus	200	Alive
775	20	Euphorbia decipiens	100	Alive
680	75	Echinops ritrodes	500	Alive
700	650	Astragalus verus	900	Alive
790	55	Noea mucronata	525	Alive
775	80	Centaurea virgata	400	Alive
800	80	Echinops ritrodes	300	Alive
770	110	Astragalus verus	2250	Alive
630	150	Astragalus verus	2000	Alive
660	150	Astragalus verus	300	Alive
780	150	Astragalus verus	450	Dry
760	150	Noea mucronata	450	Alive
690	200	Astragalus verus	4200	Dry
760	200	Noea mucronata	500	Alive
750	210	Astragalus verus	700	Alive
610	210	Eryngium billardieri	400	Alive
620	215	Astragalus verus	800	Alive
630	250	Astragalus verus	300	Alive
615	255	Eryngium billardieri	450	Alive
640	340	Eryngium billardieri	200	Alive
670	340	Euphorbia decipiens	250	Alive
760	330	Noea mucronata	1050	Alive
750	350	Noea mucronata	1200	Alive
780	350	Astragalus verus	1400	Alive
740	350	Astragalus verus	1050	Alive
775	360	Noea mucronata	225	Alive
610	390	Euphorbia decipiens	100	Alive
650	430	Astragalus verus	300	Alive
605	440	Astragalus verus	300	Dry
630	475	Astragalus verus	1800	Alive
670	460	Astragalus verus	875	Alive
780	410	Noea mucronata	100	Alive
750	440	Astragalus verus	500	Alive
750	410	Astragalus verus	400	Alive
730	390	Astragalus verus	300	Alive
720	470	Noea mucronata	500	Alive
790	495	Astragalus verus	1200	Alive
610	520	Astragalus verus	500	Alive
650	530	Astragalus verus	500	Alive
670	540	Astragalus verus	300	Alive
780	560	Astragalus verus	875	Alive
740	530	Eryngium billardieri	225	Alive
750	580	Astragalus verus	600	Dry
785	600	Astragalus verus	750	Alive
615	585	Noea mucronata	200	Alive
635	585	Astragalus verus	1125	Alive
670	640	Noea mucronata	2250	Alive
640	640	Astragalus verus	1050	Dry
705	605	Cousinia bakhtiarica	750	Alive
790	595	Astragalus verus	750	Alive
730	650	Astragalus verus	1350	Alive
650	790	Astragalus verus	500	Alive
620	795	Astragalus verus	225	Alive
635	790	Euphorbia decipiens	200	Alive
650	840	Noea mucronata	400	Alive
640	840	Astragalus verus	400	Alive
610	860	Scariola orientalis	300	Alive
670	860	Astragalus verus	800	Alive
710	860	Astragalus verus	500	Alive
710	860	Scariola orientalis	200	Alive
770	850	Scariola orientalis	1250	Alive
720	860	Noea mucronata	300	Alive
610	900	Scariola orientalis	200	Alive
620	890	Euphorbia decipiens	150	Alive
655	965	Euphorbia decipiens	225	Alive
700	910	Noea mucronata	2800	Alive
670	970	Scariola orientalis	400	Alive
670	950	Astragalus verus	200	Alive
700	960	Astragalus verus	875	Alive
720	950	Astragalus susianus	600	Alive
690	995	Noea mucronata	525	Alive
770	970	Astragalus verus	525	Alive
760	950	Astragalus verus	150	Alive
790	930	Scariola orientalis	75	Alive
870	25	Centaurea virgata	1200	Alive
920	40	Astragalus verus	8100	Dry
960	30	Centaurea virgata	1200	Alive
860	120	Astragalus verus	6300	Dry
950	920	Astragalus verus	4200	Alive
985	100	Echinops ritrodes	600	Alive
970	85	Noea mucronata	600	Alive
890	130	Echinops ritrodes	400	Alive
880	170	Noea mucronata	300	Alive
820	130	Noea mucronata	400	Alive
870	210	Noea mucronata	1050	Alive
840	210	Astragalus verus	1800	Alive
920	210	Astragalus verus	875	Alive
980	210	Astragalus verus	1925	Dry
890	260	Astragalus verus	6500	Alive
950	260	Astragalus verus	750	Alive
955	270	Cousinia bakhtiarica	1400	Alive
980	270	Astragalus verus	300	Dry
810	340	Astragalus verus	1000	Alive
870	380	Noea mucronata	150	Alive
910	390	Noea mucronata	300	Alive
940	390	Astragalus verus	1925	Alive
995	390	Cousinia bakhtiarica	2600	Alive
815	435	Astragalus verus	600	Alive
825	460	Astragalus verus	875	Alive
870	460	Astragalus verus	2475	Alive
840	490	Astragalus verus	700	Alive
905	475	Eryngium billardieri	500	Alive
970	460	Astragalus verus	450	Dry
955	460	Noea mucronata	500	Alive
890	500	Noea mucronata	200	Alive
920	480	Eryngium billardieri	500	Alive
960	500	Eryngium billardieri	750	Alive
930	510	Eryngium billardieri	500	Alive
985	520	Eryngium billardieri	600	Alive
855	545	Noea mucronata	900	Alive
870	530	Astragalus verus	1200	Alive
985	535	Astragalus verus	300	Alive
940	550	Eryngium billardieri	195	Alive
990	550	Noea mucronata	300	Alive
960	560	Astragalus verus	600	Alive
880	580	Astragalus verus	300	Alive
890	565	Astragalus verus	300	Alive
910	570	Astragalus verus	625	Alive
825	610	Noea mucronata	500	Alive
960	620	Astragalus verus	3300	Dry
985	630	Noea mucronata	875	Alive
825	700	Scariola orientalis	750	Alive
850	730	Scariola orientalis	400	Alive
900	720	Noea mucronata	750	Alive
865	710	Astragalus verus	225	Alive
930	720	Astragalus verus	750	Dry
940	730	Noea mucronata	375	Alive
980	730	Euphorbia decipiens	300	Alive
980	770	Astragalus verus	450	Dry
970	780	Astragalus verus	1200	Alive
860	830	Noea mucronata	150	Alive
890	840	Astragalus verus	1050	Alive
845	875	Astragalus verus	750	Dry
812	905	Astragalus verus	600	Alive
850	910	Astragalus verus	1400	Dry
890	870	Astragalus verus	1050	Alive
880	910	Astragalus verus	750	Dry
910	900	Astragalus verus	900	Alive
920	830	Noea mucronata	900	Alive
940	850	Centaurea virgata	750	Alive
960	860	Astragalus verus	625	Alive
965	910	Astragalus verus	300	Alive
960	945	Astragalus verus	300	Alive
960	960	Euphorbia decipiens	225	Alive
945	960	Euphorbia decipiens	100	Alive
920	960	Euphorbia decipiens	25	Alive
895	970	Noea mucronata	300	Alive
830	980	Astragalus verus	1800	Alive
995	835	Noea mucronata	450	Alive
995	900	Astragalus verus	350	Dry
965	990	Noea mucronata	200	Alive

## Sheet: Sheet6
Site Number: 6	Name of site:Farsan				Slope	UTM	Elevation (m)
X(cm)	Y(cm)	Species	Cover (cm²)	Plant-Status	East	458690	2352m
15	25	Phlomis olivieri	625	Alive		3588714
25	50	Agropyron intermedium	150	Alive
25	85	Phlomis olivieri	875	Alive
5	85	Agropyron intermedium	150	Alive
10	100	Agropyron intermedium	100	Alive
105	65	Phlomis olivieri	500	Alive
110	35	Cousinia bakhtiarica	150	Alive
110	90	Euphorbia microsciadia	100	Alive
110	125	Cousinia bakhtiarica	600	Alive
170	100	Astragalus verus	2200	Dry
190	165	Astragalus verus	500	Alive
160	165	Cousinia bakhtiarica	1050	Alive
160	200	Cousinia bakhtiarica	500	Alive
175	235	Astragalus verus	150	Alive
50	250	Cousinia bakhtiarica	375	Alive
140	240	Cousinia bakhtiarica	600	Alive
5	250	Agropyron intermedium	150	Alive
70	255	Cousinia bakhtiarica	150	Alive
100	350	Astragalus verus	2000	Alive
190	350	Cousinia bakhtiarica	450	Alive
100	400	Cousinia bakhtiarica	600	Alive
40	400	Cousinia bakhtiarica	375	Alive
190	450	Phlomis olivieri	500	Alive
75	495	Phlomis olivieri	1600	Alive
10	505	Cousinia bakhtiarica	400	Alive
140	540	Cousinia bakhtiarica	1350	Alive
80	585	Astragalus verus	1350	Dry
110	590	Cousinia bakhtiarica	500	Alive
10	580	Astragalus verus	600	Alive
20	630	Phlomis olivieri	1200	Alive
55	640	Cousinia bakhtiarica	300	Alive
75	640	Phlomis olivieri	600	Alive
110	640	Cousinia bakhtiarica	600	Alive
50	720	Astragalus verus	2400	Dry
150	700	Agropyron intermedium	300	Alive
140	740	Agropyron intermedium	150	Alive
120	720	Cousinia bakhtiarica	500	Alive
130	720	Agropyron intermedium	50	Alive
80	810	Astragalus verus	12650	Alive
20	870	Astragalus verus	2275	Alive
170	810	Cousinia bakhtiarica	100	Alive
150	810	Agropyron intermedium	50	Alive
180	850	Astragalus verus	800	Alive
180	910	Astragalus verus	600	Alive
20	930	Phlomis olivieri	300	Alive
30	955	Astragalus verus	2250	Dry
125	960	Astragalus verus	3750	Alive
195	990	Cousinia bakhtiarica	150	Alive
230	90	Astragalus verus	6500	Dry
280	120	Astragalus verus	3900	Alive
320	70	Cousinia bakhtiarica	300	Alive
320	110	Astragalus verus	1500	Dry
350	50	Cousinia bakhtiarica	500	Alive
285	60	Astragalus verus	2700	Alive
175	120	Cousinia bakhtiarica	300	Alive
280	150	Cousinia bakhtiarica	500	Alive
260	220	Cousinia bakhtiarica	1050	Alive
320	210	Cousinia bakhtiarica	800	Alive
380	155	Phlomis olivieri	300	Alive
280	310	Phlomis olivieri	600	Alive
260	360	Astragalus verus	3300	Alive
355	350	Astragalus verus	1575	Alive
340	430	Agropyron intermedium	800	Alive
280	470	Cousinia bakhtiarica	300	Alive
270	535	Phlomis olivieri	500	Alive
290	540	Agropyron intermedium	450	Alive
330	540	Phlomis olivieri	750	Alive
360	530	Cousinia bakhtiarica	700	Alive
370	620	Astragalus verus	1400	Dry
220	610	Astragalus verus	700	Dry
215	615	Cousinia bakhtiarica	300	Alive
250	650	Astragalus albispinus	1400	Alive
280	650	Cousinia bakhtiarica	700	Alive
350	650	Achillea millefolium	150	Alive
320	660	Astragalus verus	400	Alive
385	665	Cousinia bakhtiarica	500	Alive
230	710	Astragalus verus	3000	Alive
270	820	Astragalus verus	4400	Dry
290	840	Astragalus verus	4650	Alive
310	890	Astragalus verus	3850	Dry
360	890	Astragalus verus	3575	Dry
345	810	Astragalus verus	2700	Alive
330	985	Astragalus verus	1625	Alive
210	955	Agropyron intermedium	100	Alive
425	50	Astragalus verus	1650	Alive
440	15	Cousinia bakhtiarica	300	Alive
495	85	Astragalus verus	875	Dry
510	55	Astragalus verus	1925	Alive
570	25	Astragalus verus	1715	Alive
585	55	Cousinia bakhtiarica	625	Alive
570	95	Cousinia bakhtiarica	1050	Alive
560	135	Cousinia bakhtiarica	750	Alive
490	95	Astragalus verus	900	Alive
410	150	Phlomis olivieri	500	Alive
445	165	Phlomis olivieri	500	Alive
460	160	Cousinia bakhtiarica	500	Alive
490	150	Cousinia bakhtiarica	700	Alive
495	220	Astragalus verus	3900	Dry
540	185	Phlomis olivieri	900	Alive
575	205	Astragalus verus	2400	Alive
430	255	Cousinia bakhtiarica	1200	Alive
430	290	Phlomis olivieri	1925	Alive
585	370	Astragalus verus	300	Alive
580	390	Cousinia bakhtiarica	300	Alive
490	390	Agropyron intermedium	400	Alive
485	415	Cousinia bakhtiarica	700	Alive
530	420	Agropyron intermedium	150	Alive
440	520	Astragalus verus	9000	Dry
520	500	Cousinia bakhtiarica	1050	Alive
530	510	Astragalus effusus	200	Alive
535	595	Agropyron intermedium	875	Alive
445	540	Cousinia bakhtiarica	600	Alive
445	565	Agropyron intermedium	100	Alive
585	670	Phlomis olivieri	1575	Alive
550	720	Astragalus verus	3900	Alive
450	750	Cousinia bakhtiarica	400	Alive
540	750	Cousinia bakhtiarica	200	Alive
540	810	Astragalus verus	1050	Alive
425	820	Astragalus verus	500	Alive
410	820	Cousinia bakhtiarica	300	Alive
465	880	Astragalus verus	2000	Alive
415	885	Cousinia bakhtiarica	300	Alive
580	900	Cousinia bakhtiarica	625	Alive
510	940	Agropyron intermedium	300	Alive
510	940	Astragalus verus	100	Alive
490	990	Phlomis olivieri	500	Alive
635	20	Astragalus verus	2800	Alive
740	30	Phlomis olivieri	1650	Alive
760	50	Cousinia bakhtiarica	1050	Alive
680	90	Cousinia bakhtiarica	50	Alive
720	175	Astragalus verus	13000	Dry
780	110	Cousinia bakhtiarica	150	Alive
730	260	Cousinia bakhtiarica	800	Alive
700	260	Cousinia bakhtiarica	500	Alive
635	390	Agropyron intermedium	150	Alive
660	390	Agropyron intermedium	150	Alive
655	450	Agropyron intermedium	800	Alive
720	410	Cousinia bakhtiarica	500	Alive
770	520	Astragalus verus	4400	Dry
760	430	Cousinia bakhtiarica	225	Alive
710	535	Phlomis olivieri	225	Alive
720	520	Agropyron intermedium	100	Alive
635	550	Astragalus verus	4200	Alive
730	580	Astragalus verus	1500	Alive
720	660	Astragalus verus	1050	Dry
700	680	Agropyron intermedium	500	Alive
700	705	Eryngium billardieri	25	Alive
780	670	Phlomis olivieri	700	Alive
760	710	Cousinia bakhtiarica	2500	Alive
710	710	Agropyron intermedium	200	Alive
740	820	Phlomis olivieri	300	Alive
710	850	Astragalus verus	11000	Dry
775	950	Astragalus verus	3000	Alive
630	960	Agropyron intermedium	375	Alive
830	15	Phlomis olivieri	1250	Alive
980	20	Cousinia bakhtiarica	375	Alive
920	65	Astragalus verus	2700	Alive
870	70	Cousinia bakhtiarica	875	Alive
850	150	Astragalus verus	5200	Alive
930	110	Euphorbia microsciadia	250	Alive
925	160	Cousinia bakhtiarica	500	Alive
830	220	Cousinia bakhtiarica	600	Alive
850	280	Phlomis olivieri	2800	Alive
885	260	Astragalus verus	2200	Alive
975	255	Astragalus verus	4400	Dry
895	340	Cousinia bakhtiarica	450	Alive
985	340	Phlomis olivieri	1000	Alive
940	370	Cousinia bakhtiarica	450	Alive
830	390	Astragalus verus	4200	Alive
935	455	Astragalus verus	5250	Alive
970	455	Phlomis olivieri	400	Alive
910	530	Cousinia bakhtiarica	300	Alive
890	510	Euphorbia microsciadia	300	Alive
935	590	Astragalus verus	2400	Dry
970	560	Agropyron intermedium	300	Alive
850	590	Agropyron intermedium	525	Alive
880	610	Agropyron intermedium	100	Alive
870	680	Astragalus verus	2800	Dry
940	745	Cousinia bakhtiarica	900	Alive
970	730	Agropyron intermedium	50	Alive
950	830	Phlomis olivieri	1800	Alive
830	860	Cousinia bakhtiarica	225	Alive
840	890	Astragalus verus	1575	Dry
950	850	Astragalus verus	2100	Alive
960	875	Scariola orientalis	300	Alive
880	940	Astragalus verus	2200	Alive
835	920	Phlomis olivieri	600	Alive
970	950	Scariola orientalis	500	Alive
990	950	Scariola orientalis	350	Alive
940	995	Cousinia bakhtiarica	25	Alive

## Sheet: Sheet7
Site Number: 7	Name of site:Naein				Slope	UTM	Elevation (m)
X(cm)	Y(cm)	Species	Cover (cm²)	Plant-Status	North East	651349	2474m
30	30	Astragalus verus	2000	Dry		3636225
30	60	Scariola orientalis	1200	Alive
80	50	Artemisia aucheri	1200	Alive
180	20	Artemisia aucheri	500	Alive
200	0	Artemisia aucheri	1200	Alive
0	100	Acanthophyllum sordidum	600	Alive
25	150	Artemisia aucheri	1200	Alive
55	160	Artemisia aucheri	750	Alive
110	130	Artemisia aucheri	2000	Alive
170	150	Artemisia aucheri	600	Alive
190	190	Astragalus verus	3000	Dry
0	250	Acanthophyllum sordidum	600	Alive
60	250	Gypsophila polyclada	100	Alive
100	230	Gypsophila polyclada	225	Alive
140	225	Gypsophila polyclada	400	Alive
145	230	Scariola orientalis	225	Alive
145	220	Scariola orientalis	100	Alive
20	280	Gypsophila polyclada	100	Alive
40	280	Gypsophila polyclada	100	Alive
40	270	Gypsophila polyclada	100	Alive
0	300	Artemisia aucheri	1500	Alive
30	310	Astragalus verus	1600	Dry
200	300	Artemisia aucheri	3000	Alive
130	390	Artemisia aucheri	1600	Alive
110	400	Artemisia aucheri	900	Alive
80	460	Artemisia aucheri	4200	Alive
70	470	Acanthophyllum sordidum	1600	Alive
140	450	Acanthophyllum sordidum	600	Alive
200	460	Acanthophyllum sordidum	600	Alive
200	500	Acanthophyllum sordidum	1500	Alive
190	510	Artemisia aucheri	1800	Alive
190	530	Acanthophyllum sordidum	1600	Alive
80	580	Artemisia aucheri	3500	Alive
200	790	Artemisia aucheri	2000	Alive
50	800	Artemisia aucheri	4900	Alive
80	860	Stipa barbata	225	Alive
0	940	Acanthophyllum sordidum	800	Alive
200	950	Artemisia aucheri	4200	Alive
200	1000	Astragalus verus	3600	Dry
330	40	Artemisia aucheri	1800	Alive
330	80	Artemisia aucheri	750	Alive
330	100	Astragalus verus	4200	Alive
375	100	Astragalus verus	1600	Alive
280	150	Eryngium bunge	225	Alive
270	230	Stachys inflata	400	Alive
270	270	Artemisia aucheri	2500	Alive
380	270	Artemisia aucheri	3000	Alive
400	290	Acanthophyllum sordidum	800	Alive
300	340	Artemisia aucheri	400	Alive
250	340	Scariola orientalis	500	Alive
260	420	Silene elymaitica	1600	Alive
360	440	Artemisia aucheri	1200	Alive
290	430	Astragalus verus	900	Dry
340	440	Artemisia aucheri	400	Alive
260	460	Artemisia aucheri	3600	Alive
300	500	Eryngium bunge	400	Alive
550	300	Eryngium bunge	225	Alive
370	560	Eryngium bunge	225	Alive
270	610	Gypsophila polyclada	225	Alive
240	610	Artemisia aucheri	400	Alive
230	690	Gypsophila polyclada	400	Alive
250	700	Gypsophila polyclada	100	Alive
290	700	Gypsophila polyclada	400	Alive
285	800	Artemisia aucheri	1400	Alive
390	780	Gypsophila polyclada	100	Alive
290	850	Artemisia aucheri	1600	Alive
270	850	Gypsophila polyclada	400	Alive
300	850	Gypsophila polyclada	400	Alive
390	880	Acanthophyllum sordidum	3600	Alive
310	900	Scariola orientalis	225	Alive
270	910	Astragalus verus	2000	Dry
260	990	Stipa barbata	400	Alive
400	970	Stipa barbata	225	Alive
400	1000	Astragalus verus	300	Alive
420	60	Artemisia aucheri	1200	Alive
450	40	Artemisia aucheri	1600	Alive
495	25	Artemisia aucheri	900	Alive
600	35	Artemisia aucheri	3000	Alive
450	85	Astragalus verus	3500	Dry
550	175	Astragalus verus	2400	Dry
600	150	Cousinia bakhtiarica	500	Alive
590	185	Artemisia aucheri	2700	Alive
570	190	Eryngium bunge	100	Alive
475	230	Artemisia aucheri	1600	Alive
445	260	Acanthophyllum sordidum	1600	Alive
480	260	Gypsophila polyclada	225	Alive
435	410	Astragalus verus	1200	Dry
460	440	Scariola orientalis	900	Alive
570	360	Gypsophila polyclada	225	Alive
550	410	Gypsophila polyclada	225	Alive
570	410	Gypsophila polyclada	225	Alive
550	440	Artemisia aucheri	900	Alive
460	580	Astragalus verus	1600	Dry
470	620	Artemisia aucheri	2000	Alive
580	620	Gypsophila polyclada	400	Alive
580	650	Gypsophila polyclada	225	Alive
580	680	Gypsophila polyclada	100	Alive
580	700	Gypsophila polyclada	100	Alive
540	700	Artemisia aucheri	3150	Alive
435	860	Astragalus verus	4200	Dry
460	950	Artemisia aucheri	3600	Alive
420	980	Artemisia aucheri	1575	Alive
550	950	Gypsophila polyclada	400	Alive
560	950	Gypsophila polyclada	300	Alive
590	975	Gypsophila polyclada	225	Alive
560	960	Astragalus verus	1600	Dry
560	1000	Astragalus verus	2000	Dry
680	25	Scariola orientalis	400	Alive
770	40	Artemisia aucheri	1225	Alive
700	80	Astragalus verus	750	Dry
710	150	Astragalus verus	300	Dry
785	160	Acanthophyllum sordidum	900	Alive
800	150	Gypsophila polyclada	100	Alive
790	220	Gypsophila polyclada	225	Alive
635	180	Acanthophyllum sordidum	1200	Alive
680	295	Scariola orientalis	400	Alive
750	370	Artemisia aucheri	3000	Alive
660	400	Artemisia aucheri	1575	Alive
710	400	Artemisia aucheri	1750	Alive
700	440	Artemisia aucheri	2500	Alive
730	450	Artemisia aucheri	1400	Alive
760	440	Astragalus verus	750	Dry
790	465	Eryngium bunge	100	Alive
750	470	Gypsophila polyclada	400	Alive
800	440	Gypsophila polyclada	225	Alive
665	480	Gypsophila polyclada	100	Alive
660	580	Astragalus verus	900	Dry
800	600	Artemisia aucheri	2700	Alive
645	670	Gypsophila polyclada	100	Alive
660	675	Gypsophila polyclada	100	Alive
680	710	Gypsophila polyclada	225	Alive
700	710	Gypsophila polyclada	225	Alive
810	750	Astragalus verus	4125	Dry
800	890	Gypsophila polyclada	100	Alive
730	890	Gypsophila polyclada	400	Alive
690	870	Astragalus verus	3375	Dry
610	900	Gypsophila polyclada	100	Alive
620	910	Gypsophila polyclada	100	Alive
635	910	Gypsophila polyclada	100	Alive
620	930	Gypsophila polyclada	750	Alive
650	930	Gypsophila polyclada	600	Alive
765	955	Gypsophila polyclada	300	Alive
740	940	Astragalus verus	400	Dry
780	940	Scariola orientalis	225	Alive
840	60	Artemisia aucheri	2500	Alive
890	45	Artemisia aucheri	5200	Alive
950	60	Artemisia aucheri	1200	Alive
950	60	Gypsophila polyclada	400	Alive
920	210	Astragalus verus	2400	Dry
950	180	Astragalus verus	1200	Dry
820	300	Astragalus floccosus	225	Alive
830	300	Gypsophila polyclada	150	Alive
890	300	Scariola orientalis	400	Alive
960	300	Astragalus verus	500	Dry
940	350	Artemisia aucheri	2025	Alive
880	410	Artemisia aucheri	3000	Alive
930	400	Astragalus floccosus	900	Alive
950	470	Artemisia aucheri	900	Alive
930	590	Artemisia aucheri	2250	Alive
900	630	Eryngium bunge	400	Alive
830	600	Stachys inflata	1500	Alive
880	670	Gypsophila polyclada	225	Alive
940	700	Scorzonera mucida	225	Alive
940	715	Artemisia aucheri	900	Alive
900	715	Artemisia aucheri	1200	Alive
840	730	Artemisia aucheri	1250	Alive
980	930	Artemisia aucheri	4200	Alive
940	950	Astragalus verus	1600	Dry
880	950	Astragalus verus	1200	Dry

## Sheet: Sheet8
Site Number: 8	Name of site:Naein				Slope	UTM	Elevation (m)
X(cm)	Y(cm)	Species	Cover (cm²)	Plant-Status	South	658079	2366m
30	10	Artemisia aucheri	800	Alive		3635868
175	50	Artemisia aucheri	1200	Alive
130	110	Stipa barbata	150	Alive
105	140	Stipa barbata	900	Alive
20	85	Artemisia aucheri	1200	Alive
35	135	Artemisia aucheri	1200	Alive
110	145	Stipa barbata	900	Alive
160	150	Artemisia aucheri	1200	Alive
190	155	Artemisia aucheri	150	Alive
160	195	Artemisia aucheri	1200	Alive
180	215	Artemisia aucheri	900	Alive
90	160	Artemisia aucheri	400	Alive
90	190	Artemisia aucheri	1350	Alive
50	190	Artemisia aucheri	1000	Alive
25	170	Astragalus verus	1200	Alive
200	250	Cousinia bakhtiarica	875	Alive
195	280	Artemisia aucheri	900	Alive
160	275	Artemisia aucheri	500	Alive
200	280	Stipa barbata	100	Alive
200	320	Stipa barbata	200	Alive
170	350	Hertia angustifolia	2475	Alive
195	360	Artemisia aucheri	400	Alive
150	380	Artemisia aucheri	1225	Alive
60	300	Artemisia aucheri	900	Alive
70	330	Artemisia aucheri	625	Alive
15	320	Stipa barbata	225	Alive
0	270	Artemisia aucheri	600	Alive
0	365	Artemisia aucheri	900	Alive
0	430	Artemisia aucheri	625	Alive
0	475	Artemisia aucheri	625	Alive
60	480	Artemisia aucheri	500	Alive
110	430	Astragalus verus	1050	Alive
140	455	Artemisia aucheri	1200	Alive
170	440	Astragalus verus	1200	Dry
120	480	Artemisia aucheri	225	Alive
140	500	Artemisia aucheri	1400	Alive
200	470	Artemisia aucheri	1200	Alive
190	500	Artemisia aucheri	150	Alive
195	530	Artemisia aucheri	600	Alive
170	525	Astragalus verus	900	Dry
180	545	Artemisia aucheri	300	Alive
120	540	Artemisia aucheri	750	Alive
70	560	Artemisia aucheri	600	Alive
0	500	Artemisia aucheri	1000	Alive
0	525	Artemisia aucheri	150	Alive
0	560	Artemisia aucheri	400	Alive
0	570	Artemisia aucheri	100	Alive
70	570	Artemisia aucheri	1200	Alive
45	600	Astragalus verus	3600	Dry
110	610	Artemisia aucheri	400	Alive
130	590	Artemisia aucheri	100	Alive
155	630	Artemisia aucheri	900	Alive
180	555	Artemisia aucheri	1200	Alive
160	670	Stipa barbata	400	Alive
160	690	Artemisia aucheri	600	Alive
125	690	Astragalus verus	625	Dry
70	660	Artemisia aucheri	900	Alive
690	65	Artemisia aucheri	1600	Alive
55	670	Stachys inflata	400	Alive
15	660	Artemisia aucheri	100	Alive
20	700	Artemisia aucheri	400	Alive
25	740	Artemisia aucheri	1200	Alive
80	740	Stachys inflata	1050	Alive
90	740	Hertia angustifolia	100	Alive
150	780	Artemisia aucheri	100	Alive
170	790	Hertia angustifolia	1200	Alive
180	830	Artemisia aucheri	4200	Alive
110	810	Artemisia aucheri	1800	Alive
60	790	Artemisia aucheri	300	Alive
10	800	Artemisia aucheri	625	Alive
70	850	Artemisia aucheri	400	Alive
60	900	Stachys inflata	4200	Alive
35	900	Artemisia aucheri	1500	Alive
25	940	Artemisia aucheri	100	Alive
70	930	Artemisia aucheri	625	Alive
60	960	Artemisia aucheri	500	Alive
85	970	Artemisia aucheri	500	Alive
110	950	Artemisia aucheri	600	Alive
150	950	Artemisia aucheri	400	Alive
180	970	Artemisia aucheri	150	Alive
200	965	Artemisia aucheri	600	Alive
200	990	Artemisia aucheri	200	Alive
210	50	Astragalus verus	600	Alive
290	80	Artemisia aucheri	150	Alive
220	100	Artemisia aucheri	750	Alive
300	140	Artemisia aucheri	2500	Alive
380	110	Artemisia aucheri	1200	Alive
310	170	Echinops robustus	150	Alive
260	190	Artemisia aucheri	3000	Alive
320	210	Artemisia aucheri	600	Alive
250	230	Artemisia aucheri	300	Alive
340	240	Astragalus verus	2400	Dry
360	260	Artemisia aucheri	1200	Alive
280	320	Artemisia aucheri	1500	Alive
250	340	Artemisia aucheri	3000	Alive
230	340	Artemisia aucheri	100	Alive
230	360	Artemisia aucheri	225	Alive
220	380	Artemisia aucheri	400	Alive
270	360	Artemisia aucheri	225	Alive
390	350	Artemisia aucheri	50	Alive
340	370	Stipa barbata	400	Alive
360	380	Artemisia aucheri	1200	Alive
380	380	Stipa barbata	100	Alive
240	430	Stachys inflata	2000	Alive
285	440	Stachys inflata	500	Alive
260	470	Artemisia aucheri	900	Alive
320	450	Artemisia aucheri	900	Alive
400	450	Artemisia aucheri	150	Alive
215	530	Artemisia aucheri	500	Alive
270	510	Artemisia aucheri	100	Alive
260	540	Artemisia aucheri	1200	Alive
230	560	Artemisia aucheri	400	Alive
290	570	Eryngium bunge	225	Alive
300	580	Artemisia aucheri	400	Alive
350	560	Artemisia aucheri	600	Alive
370	600	Artemisia aucheri	100	Alive
350	625	Astragalus verus	1200	Dry
370	640	Melica persica	600	Alive
400	640	Artemisia aucheri	1500	Alive
380	680	Stipa barbata	100	Alive
370	700	Artemisia aucheri	1600	Alive
370	725	Stipa barbata	150	Alive
300	725	Stipa barbata	225	Alive
300	750	Artemisia aucheri	2400	Alive
260	750	Artemisia aucheri	600	Alive
420	800	Astragalus verus	2475	Dry
385	870	Artemisia aucheri	600	Alive
400	880	Hertia angustifolia	900	Alive
280	860	Artemisia aucheri	800	Alive
250	940	Artemisia aucheri	2000	Alive
225	980	Astragalus verus	900	Dry
260	980	Artemisia aucheri	750	Alive
310	980	Acanthophyllum spinosum	3000	Alive
330	960	Artemisia aucheri	600	Alive
380	1000	Artemisia aucheri	3000	Alive
480	30	Artemisia aucheri	800	Alive
440	65	Artemisia aucheri	1200	Alive
430	95	Artemisia aucheri	900	Alive
480	75	Astragalus fisheri	750	Alive
490	110	Astragalus verus	1600	Alive
570	90	Artemisia aucheri	1800	Alive
590	110	Astragalus verus	1800	Alive
510	130	Artemisia aucheri	800	Alive
500	160	Artemisia aucheri	400	Alive
510	160	Stipa barbata	100	Alive
500	200	Astragalus verus	1200	Alive
460	210	Artemisia aucheri	450	Alive
500	230	Artemisia aucheri	1200	Alive
550	250	Artemisia aucheri	600	Alive
500	270	Artemisia aucheri	2500	Alive
540	290	Artemisia aucheri	400	Alive
600	340	Astragalus verus	4000	Dry
550	380	Artemisia aucheri	2750	Alive
490	430	Astragalus verus	3200	Dry
460	450	Artemisia aucheri	3600	Alive
450	460	Stipa barbata	225	Alive
510	550	Artemisia aucheri	800	Alive
500	580	Artemisia aucheri	300	Alive
450	610	Artemisia aucheri	200	Alive
480	670	Stipa barbata	300	Alive
510	670	Artemisia aucheri	400	Alive
580	670	Artemisia aucheri	3000	Alive
550	620	Artemisia aucheri	375	Alive
530	720	Astragalus verus	1600	Dry
420	850	Artemisia aucheri	600	Alive
450	870	Artemisia aucheri	150	Alive
440	930	Artemisia aucheri	400	Alive
445	940	Artemisia aucheri	900	Alive
540	950	Astragalus verus	2000	Alive
550	970	Stipa barbata	100	Alive
550	1000	Stipa barbata	500	Alive
630	40	Artemisia aucheri	3200	Alive
670	55	Hertia angustifolia	4875	Alive
750	60	Artemisia aucheri	2500	Alive
780	25	Artemisia aucheri	2400	Alive
700	130	Artemisia aucheri	2000	Alive
760	180	Artemisia aucheri	900	Alive
770	210	Artemisia aucheri	900	Alive
700	210	Noaea mucronata	750	Alive
750	250	Artemisia aucheri	3000	Alive
750	380	Artemisia aucheri	2400	Alive
760	390	Astragalus verus	1800	Dry
650	470	Artemisia aucheri	2800	Alive
740	460	Artemisia aucheri	900	Alive
715	460	Scariola orientalis	100	Alive
770	520	Cousinia bakhtiarica	200	Alive
740	555	Astragalus verus	2400	Dry
680	700	Acanthophyllum spinosum	6400	Alive
810	750	Hertia angustifolia	2000	Alive
760	800	Stipa barbata	400	Alive
760	820	Artemisia aucheri	900	Alive
760	860	Stipa barbata	100	Alive
740	870	Astragalus verus	2800	Dry
720	900	Stipa barbata	400	Alive
720	930	Astragalus verus	2000	Alive
710	970	Scariola orientalis	225	Alive
860	30	Artemisia aucheri	3500	Alive
910	45	Astragalus verus	2500	Alive
930	25	Artemisia aucheri	800	Alive
840	170	Astragalus verus	3000	Dry
985	240	Artemisia aucheri	3000	Alive
920	230	Astragalus verus	400	Dry
910	285	Astragalus verus	600	Dry
970	285	Astragalus verus	225	Dry
930	340	Artemisia aucheri	2000	Alive
840	390	Artemisia aucheri	1225	Alive
980	440	Astragalus verus	2000	Dry
970	510	Artemisia aucheri	150	Alive
940	550	Artemisia aucheri	2000	Alive
880	610	Artemisia aucheri	1200	Alive
880	610	Scariola orientalis	225	Alive
840	630	Astragalus verus	1200	Dry
910	810	Artemisia aucheri	1200	Alive
910	930	Euphorbia bungei	100	Alive
900	960	Euphorbia bungei	225	Alive
830	980	Stipa barbata	100	Alive
850	970	Stipa barbata	400	Alive
830	970	Artemisia aucheri	2000	Alive
960	970	Artemisia aucheri	500	Alive

## Sheet: Sheet9
Site Number: 9	Name of site:Kuhpayeh				Slope	UTM	Elevation (m)
X(cm)	Y(cm)	Species	Cover (cm²)	Plant-Status	South	523237	2364m
75	50	Stipa barbata	100	Alive		325213
155	45	Stipa barbata	100	Alive
170	55	Stipa barbata	100	Alive
190	70	Stipa barbata	225	Alive
150	70	Hertia angustifolia	900	Alive
75	125	Cousinia bakhtiarica	400	Alive
25	100	Stipa barbata	25	Alive
35	105	Stipa barbata	100	Alive
60	110	Stipa barbata	100	Alive
35	115	Scariola orientalis	600	Alive
40	115	Eryngium bunge	100	Alive
20	185	Hertia angustifolia	225	Alive
0	195	Scariola orientalis	100	Alive
20	210	Stipa barbata	100	Alive
40	220	Stipa barbata	600	Alive
110	160	Astragalus verus	900	Dry
120	190	Cousinia bakhtiarica	400	Alive
120	170	Noaea mucronata	225	Alive
130	200	Stipa barbata	225	Alive
170	160	Stipa barbata	225	Alive
150	210	Scariola orientalis	400	Alive
180	220	Cousinia bakhtiarica	1200	Alive
170	240	Stipa barbata	300	Alive
130	240	Astragalus verus	2925	Dry
95	255	Acanthophyllum laxiusculum	500	Alive
60	255	Stipa barbata	225	Alive
30	260	Stipa barbata	225	Alive
30	250	Astragalus verus	1600	Dry
80	410	Stipa barbata	100	Alive
40	430	Stipa barbata	100	Alive
15	450	Stipa barbata	225	Alive
75	480	Astragalus verus	900	Dry
95	500	Stipa barbata	500	Alive
195	460	Astragalus verus	4800	Dry
120	530	Cousinia bakhtiarica	750	Alive
55	540	Stipa barbata	225	Alive
160	580	Stipa barbata	100	Alive
85	580	Stipa barbata	100	Alive
95	600	Stipa barbata	225	Alive
75	585	Scariola orientalis	150	Alive
30	600	Stipa barbata	100	Alive
90	635	Stipa barbata	100	Alive
20	650	Hertia angustifolia	400	Alive
35	680	Hertia angustifolia	900	Alive
50	655	Stipa barbata	100	Alive
70	665	Stipa barbata	100	Alive
60	675	Stipa barbata	100	Alive
0	690	Stipa barbata	150	Alive
0	720	Stipa barbata	300	Alive
50	710	Stipa barbata	225	Alive
80	710	Stipa barbata	100	Alive
80	710	Acanthophyllum laxiusculum	500	Alive
160	655	Acanthophyllum laxiusculum	400	Alive
160	660	Stipa barbata	100	Alive
200	680	Stipa barbata	500	Alive
200	670	Cousinia bakhtiarica	300	Alive
200	720	Scariola orientalis	300	Alive
200	740	Hertia angustifolia	300	Alive
150	740	Stipa barbata	225	Alive
110	740	Stipa barbata	225	Alive
125	740	Acanthophyllum laxiusculum	100	Alive
15	770	Stipa barbata	200	Alive
55	840	Astragalus verus	250	Dry
115	820	Stipa barbata	300	Alive
150	820	Stipa barbata	100	Alive
50	900	Scariola orientalis	400	Alive
90	900	Stipa barbata	150	Alive
120	910	Stipa barbata	100	Alive
150	910	Stipa barbata	300	Alive
130	970	Stipa barbata	100	Alive
90	950	Stipa barbata	100	Alive
65	945	Hertia angustifolia	1400	Alive
50	940	Scariola orientalis	800	Alive
20	940	Stipa barbata	400	Alive
40	970	Stipa barbata	150	Alive
15	985	Stipa barbata	100	Alive
55	990	Stipa barbata	100	Alive
60	1000	Stipa barbata	100	Alive
55	1000	Scariola orientalis	225	Alive
130	970	Stipa barbata	150	Alive
230	30	Hertia angustifolia	400	Alive
280	0	Cousinia bakhtiarica	1050	Alive
280	30	Stipa barbata	100	Alive
260	50	Astragalus verus	100	Alive
315	60	Stipa barbata	150	Alive
430	80	Acanthophyllum laxiusculum	32300	Alive
275	160	Acanthophyllum laxiusculum	900	Alive
320	200	Stipa barbata	400	Alive
270	200	Stipa barbata	100	Alive
240	200	Stipa barbata	100	Alive
270	220	Stipa barbata	100	Alive
240	210	Hertia angustifolia	1200	Alive
310	290	Stipa barbata	150	Alive
290	300	Stipa barbata	100	Alive
305	330	Stipa barbata	100	Alive
370	210	Stipa barbata	150	Alive
360	210	Astragalus verus	2250	Dry
320	360	Stipa barbata	100	Alive
350	360	Stipa barbata	100	Alive
325	385	Scariola orientalis	400	Alive
350	390	Stipa barbata	150	Alive
325	410	Stipa barbata	225	Alive
365	400	Stipa barbata	100	Alive
230	410	Cousinia bakhtiarica	150	Alive
220	480	Stipa barbata	100	Alive
315	470	Stipa barbata	150	Alive
360	460	Stipa barbata	100	Alive
270	520	Stipa barbata	300	Alive
320	530	Stipa barbata	225	Alive
250	580	Stipa barbata	300	Alive
380	580	Stipa barbata	400	Alive
330	630	Stipa barbata	300	Alive
320	640	Stipa barbata	225	Alive
360	630	Hertia angustifolia	900	Alive
380	650	Hertia angustifolia	400	Alive
280	720	Astragalus verus	1600	Alive
310	730	Stipa barbata	900	Alive
360	700	Acanthophyllum laxiusculum	300	Alive
400	680	Eryngium bunge	300	Alive
370	755	Stipa barbata	400	Alive
340	800	Stipa barbata	200	Alive
430	850	Astragalus verus	1500	Alive
360	900	Launaea spinosa	1500	Alive
370	930	Acanthophyllum laxiusculum	600	Alive
230	930	Stipa barbata	600	Alive
250	960	Launaea spinosa	900	Alive
320	930	Stipa barbata	400	Alive
400	1000	Stipa barbata	600	Alive
520	80	Cousinia bakhtiarica	1800	Alive
580	150	Stipa barbata	300	Alive
530	190	Hertia angustifolia	1600	Alive
520	210	Stipa barbata	500	Alive
490	190	Stipa barbata	150	Alive
435	200	Stipa barbata	225	Alive
440	295	Stipa barbata	500	Alive
485	295	Stipa barbata	200	Alive
510	305	Stipa barbata	150	Alive
435	330	Stipa barbata	100	Alive
450	340	Scariola orientalis	100	Alive
480	330	Stipa barbata	25	Alive
485	360	Stipa barbata	150	Alive
570	350	Launaea spinosa	100	Alive
485	455	Stipa barbata	200	Alive
530	500	Stipa barbata	900	Alive
535	470	Stipa barbata	150	Alive
600	460	Launaea spinosa	100	Alive
410	500	Stipa barbata	100	Alive
420	530	Stipa barbata	900	Alive
465	540	Stipa barbata	100	Alive
405	530	Astragalus gluacacanthus	25	Alive
570	550	Stipa barbata	900	Alive
560	650	Iris songarica	750	Alive
560	680	Stipa barbata	300	Alive
570	680	Hertia angustifolia	150	Alive
600	680	Stipa barbata	300	Alive
450	665	Stipa barbata	225	Alive
470	760	Acanthophyllum laxiusculum	875	Alive
460	760	Stipa barbata	100	Alive
475	760	Stipa barbata	150	Alive
500	750	Stipa barbata	100	Alive
480	770	Stipa barbata	150	Alive
600	780	Cousinia bakhtiarica	300	Alive
450	860	Stipa barbata	400	Alive
490	880	Acanthophyllum laxiusculum	400	Alive
430	890	Stipa barbata	100	Alive
440	920	Acanthophyllum laxiusculum	300	Alive
500	930	Stipa barbata	400	Alive
530	940	Stipa barbata	225	Alive
520	940	Cousinia bakhtiarica	150	Alive
480	990	Stipa barbata	100	Alive
500	985	Stipa barbata	100	Alive
520	995	Stipa barbata	400	Alive
710	0	Astragalus verus	2800	Dry
660	30	Astragalus verus	1200	Dry
640	40	Cousinia bakhtiarica	750	Alive
620	60	Astragalus verus	600	Dry
625	70	Cousinia bakhtiarica	400	Alive
710	115	Stipa barbata	300	Alive
720	100	Stipa barbata	200	Alive
760	90	Stipa barbata	150	Alive
660	180	Stipa barbata	400	Alive
800	200	Stipa barbata	150	Alive
600	220	Stipa barbata	100	Alive
760	220	Stipa barbata	100	Alive
770	235	Stipa barbata	150	Alive
775	235	Scariola orientalis	150	Alive
410	260	Hertia angustifolia	1925	Alive
665	230	Launaea spinosa	100	Alive
655	260	Stipa barbata	750	Alive
615	350	Stipa barbata	300	Alive
630	370	Launaea spinosa	100	Alive
655	370	Stipa barbata	400	Alive
625	390	Stipa barbata	25	Alive
705	360	Scariola orientalis	400	Alive
740	340	Stipa barbata	100	Alive
740	350	Scariola orientalis	100	Alive
625	440	Stipa barbata	150	Alive
705	420	Stipa barbata	225	Alive
715	440	Stipa barbata	300	Alive
790	420	Stipa barbata	300	Alive
745	490	Stipa barbata	150	Alive
710	500	Astragalus verus	1600	Dry
650	540	Stipa barbata	300	Alive
680	540	Stipa barbata	200	Alive
720	555	Stipa barbata	150	Alive
760	520	Stipa barbata	500	Alive
790	535	Stipa barbata	750	Alive
775	580	Stipa barbata	100	Alive
775	590	Astragalus verus	1200	Dry
685	590	Stipa barbata	600	Alive
680	590	Astragalus verus	900	Dry
620	610	Scariola orientalis	400	Alive
715	620	Stipa barbata	100	Alive
700	670	Hertia angustifolia	1200	Alive
760	670	Stipa barbata	225	Alive
770	645	Stipa barbata	100	Alive
790	675	Stipa barbata	225	Alive
635	730	Stipa barbata	625	Alive
800	790	Astragalus verus	900	Dry
800	840	Astragalus verus	4200	Dry
650	840	Stipa barbata	400	Alive
630	850	Stipa barbata	300	Alive
620	860	Hertia angustifolia	900	Alive
610	880	Stipa barbata	300	Alive
680	890	Hertia angustifolia	1200	Alive
720	870	Astragalus verus	100	Alive
720	870	Stipa barbata	100	Alive
675	930	Stipa barbata	100	Alive
685	920	Stipa barbata	225	Alive
705	930	Stipa barbata	100	Alive
710	910	Astragalus verus	500	Dry
740	985	Stipa barbata	500	Alive
780	1000	Stipa barbata	150	Alive
750	990	Scariola orientalis	100	Alive
725	970	Launaea spinosa	400	Alive
755	985	Astragalus gluacacanthus	25	Alive
900	0	Cousinia bakhtiarica	1200	Alive
840	35	Stipa barbata	300	Alive
950	85	Astragalus verus	750	Alive
940	105	Stipa barbata	625	Alive
960	115	Stipa barbata	100	Alive
840	135	Stipa barbata	400	Alive
820	180	Scariola orientalis	225	Alive
820	180	Hertia angustifolia	900	Alive
870	170	Stipa barbata	100	Alive
875	185	Stipa barbata	100	Alive
900	200	Stipa barbata	150	Alive
970	170	Stipa barbata	150	Alive
970	190	Astragalus verus	500	Alive
990	200	Stipa barbata	225	Alive
965	220	Eryngium bunge	400	Alive
975	240	Stipa barbata	150	Alive
950	255	Stipa barbata	150	Alive
945	260	Stipa barbata	100	Alive
890	285	Stipa barbata	150	Alive
815	225	Stipa barbata	225	Alive
815	265	Stipa barbata	400	Alive
910	330	Silene microphylla	900	Alive
870	345	Scariola orientalis	100	Alive
820	400	Stipa barbata	225	Alive
840	390	Stipa barbata	25	Alive
845	430	Launaea spinosa	150	Alive
815	450	Launaea spinosa	150	Alive
815	480	Acanthophyllum laxiusculum	750	Alive
900	460	Stipa barbata	100	Alive
930	460	Stipa barbata	100	Alive
940	440	Stipa barbata	100	Alive
990	475	Stipa barbata	100	Alive
985	495	Scariola orientalis	100	Alive
965	525	Scariola orientalis	750	Alive
880	510	Stipa barbata	100	Alive
910	515	Stipa barbata	100	Alive
940	530	Stipa barbata	100	Alive
1000	530	Stipa barbata	625	Alive
920	530	Astragalus verus	900	Dry
920	610	Stipa barbata	900	Alive
980	580	Stipa barbata	150	Alive
840	665	Stipa barbata	900	Alive
925	660	Stipa barbata	750	Alive
930	675	Cousinia bakhtiarica	100	Alive
880	770	Scariola orientalis	200	Alive
910	780	Scariola orientalis	225	Alive
910	790	Hertia angustifolia	4200	Alive
800	830	Stipa barbata	100	Alive
920	845	Stipa barbata	150	Alive
940	850	Stipa barbata	400	Alive
970	810	Stipa barbata	400	Alive
830	980	Astragalus verus	1200	Dry
825	950	Stipa barbata	400	Alive
880	995	Stipa barbata	400	Alive
990	960	Stipa barbata	100	Alive
940	965	Stipa barbata	400	Alive
935	940	Eryngium bunge	500	Alive
935	960	Eryngium bunge	500	Alive
965	950	Eryngium bunge	500	Alive
950	1000	Eryngium bunge	500	Alive
1000	980	Eryngium bunge	100	Alive

## Sheet: Sheet10
Site Number: 10	Name of site:Kuhpayeh				Slope	UTM	Elevation (m)
X(cm)	Y(cm)	Species	Cover (cm²)	Plant-Status	North	5233092	2510m
170	0	Artemisia aucheri	875	Alive		325201
140	70	Artemisia aucheri	8800	Alive
200	70	Astragalus verus	4200	Dry
0	230	Artemisia aucheri	4900	Alive
60	230	Biebersteinia multifida	625	Alive
75	210	Cousinia bakhtiarica	200	Alive
50	270	Artemisia aucheri	1200	Alive
125	230	Noaea mucronata	100	Alive
175	210	Cousinia bakhtiarica	400	Alive
180	225	Tragopogon jezdianus	100	Alive
110	350	Cousinia bakhtiarica	400	Alive
110	340	Stipa barbata	100	Alive
110	390	Stipa barbata	200	Alive
80	400	Astragalus verus	1500	Alive
75	110	Cousinia bakhtiarica	150	Alive
170	410	Cousinia bakhtiarica	2250	Alive
230	500	Artemisia aucheri	12000	Alive
75	600	Artemisia aucheri	2400	Alive
0	650	Noaea mucronata	100	Alive
0	655	Artemisia aucheri	900	Alive
130	670	Artemisia aucheri	3600	Alive
200	650	Astragalus verus	7200	Dry
200	720	Artemisia aucheri	4400	Alive
170	840	Artemisia aucheri	7500	Alive
70	890	Artemisia aucheri	7200	Alive
115	970	Artemisia aucheri	4200	Alive
180	950	Artemisia aucheri	900	Alive
160	1000	Artemisia aucheri	100	Alive
260	30	Cousinia bakhtiarica	300	Alive
250	45	Artemisia aucheri	900	Alive
340	50	Astragalus verus	2000	Dry
310	80	Astragalus verus	5600	Dry
280	85	Astragalus verus	4200	Alive
340	130	Artemisia aucheri	5600	Alive
400	170	Artemisia aucheri	2400	Alive
350	210	Astragalus verus	7200	Dry
410	235	Artemisia aucheri	2700	Alive
280	200	Artemisia aucheri	2750	Alive
270	230	Astragalus verus	500	Dry
320	210	Biebersteinia multifida	225	Alive
350	260	Biebersteinia multifida	225	Alive
260	265	Artemisia aucheri	4800	Alive
400	400	Artemisia aucheri	1050	Alive
380	485	Artemisia aucheri	1600	Alive
350	485	Artemisia aucheri	2400	Alive
340	480	Astragalus verus	2400	Dry
330	580	Artemisia aucheri	4200	Alive
290	600	Artemisia aucheri	600	Alive
270	640	Artemisia aucheri	900	Alive
370	690	Artemisia aucheri	2700	Alive
400	750	Artemisia aucheri	400	Alive
270	770	Artemisia aucheri	1200	Alive
300	780	Artemisia aucheri	900	Alive
340	770	Artemisia aucheri	900	Alive
340	790	Artemisia aucheri	225	Alive
370	810	Artemisia aucheri	750	Alive
370	790	Biebersteinia multifida	225	Alive
360	790	Prangos uloptera	900	Alive
320	780	Cirsium congestum	1200	Alive
350	795	Cirsium congestum	225	Alive
260	840	Cousinia bakhtiarica	150	Alive
275	850	Astragalus verus	1800	Dry
275	830	Tragopogon jezdianus	100	Alive
315	930	Artemisia aucheri	900	Alive
310	980	Artemisia aucheri	4000	Alive
255	970	Artemisia aucheri	1200	Alive
250	1000	Stipa barbata	400	Alive
480	55	Artemisia aucheri	2000	Alive
540	20	Artemisia aucheri	1200	Alive
595	0	Artemisia aucheri	900	Alive
480	120	Artemisia aucheri	2000	Alive
570	130	Eryngium bunge	400	Alive
620	170	Artemisia aucheri	8000	Alive
480	180	Artemisia aucheri	2500	Alive
480	220	Astragalus verus	900	Dry
550	270	Artemisia aucheri	900	Alive
550	270	Astragalus verus	400	Dry
560	270	Tragopogon jezdianus	100	Alive
490	280	Artemisia aucheri	900	Alive
470	390	Astragalus verus	1200	Dry
510	390	Artemisia aucheri	1200	Alive
440	410	Artemisia aucheri	3000	Alive
470	430	Artemisia aucheri	900	Alive
540	400	Artemisia aucheri	300	Alive
540	430	Astragalus verus	1200	Dry
440	460	Artemisia aucheri	4200	Alive
480	500	Biebersteinia multifida	1000	Alive
490	560	Artemisia aucheri	6400	Alive
530	560	Serratula cerinthifolia	400	Alive
470	610	Astragalus verus	9000	Alive
420	710	Cousinia congesta	600	Alive
445	720	Cousinia congesta	2000	Alive
480	720	Artemisia aucheri	3000	Alive
420	780	Artemisia aucheri	8000	Alive
415	780	Biebersteinia multifida	400	Alive
440	840	Astragalus verus	5600	Alive
440	880	Artemisia aucheri	3600	Alive
450	860	Biebersteinia multifida	225	Alive
465	945	Stipa barbata	150	Alive
550	960	Artemisia aucheri	3200	Alive
580	930	Cousinia congesta	400	Alive
580	970	Cousinia bakhtiarica	100	Alive
680	60	Astragalus verus	3000	Alive
720	30	Artemisia aucheri	3000	Alive
800	50	Artemisia aucheri	5600	Alive
700	70	Artemisia aucheri	900	Alive
740	120	Artemisia aucheri	900	Alive
750	160	Artemisia aucheri	2000	Alive
800	240	Artemisia aucheri	900	Alive
770	290	Artemisia aucheri	4800	Alive
660	240	Astragalus verus	1200	Dry
670	255	Eryngium bunge	400	Alive
680	280	Eryngium bunge	400	Alive
620	280	Tragopogon jezdianus	100	Alive
640	300	Tragopogon jezdianus	100	Alive
640	310	Tragopogon jezdianus	150	Alive
650	310	Tragopogon jezdianus	150	Alive
650	320	Tragopogon jezdianus	100	Alive
655	320	Tragopogon jezdianus	225	Alive
680	330	Tragopogon jezdianus	100	Alive
775	500	Artemisia aucheri	2475	Alive
820	450	Artemisia aucheri	2000	Alive
830	520	Artemisia aucheri	2500	Alive
750	530	Biebersteinia multifida	150	Alive
760	550	Biebersteinia multifida	150	Alive
770	560	Eryngium bunge	225	Alive
780	565	Eryngium bunge	225	Alive
800	620	Artemisia aucheri	2800	Alive
750	650	Biebersteinia multifida	225	Alive
780	700	Acanthophyllum bracteatum	1400	Alive
730	690	Artemisia aucheri	900	Alive
710	690	Stipa barbata	400	Alive
720	710	Cousinia bakhtiarica	400	Alive
700	740	Biebersteinia multifida	300	Alive
750	770	Artemisia aucheri	900	Alive
660	770	Artemisia aucheri	400	Alive
620	790	Biebersteinia multifida	400	Alive
660	850	Artemisia aucheri	7650	Alive
740	870	Biebersteinia multifida	225	Alive
850	830	Acanthophyllum bracteatum	6300	Alive
800	920	Artemisia aucheri	900	Alive
780	930	Tragopogon jezdianus	150	Alive
710	940	Poa bulbosa	600	Alive
640	930	Artemisia aucheri	150	Alive
670	985	Artemisia aucheri	2400	Alive
780	970	Tragopogon jezdianus	100	Alive
790	985	Tragopogon jezdianus	100	Alive
800	985	Tragopogon jezdianus	100	Alive
940	0	Astragalus verus	2000	Dry
900	80	Artemisia aucheri	3000	Alive
870	100	Biebersteinia multifida	225	Alive
830	105	Eryngium bunge	225	Alive
825	135	Artemisia aucheri	900	Alive
910	200	Artemisia aucheri	7200	Alive
1000	280	Astragalus verus	4800	Dry
1000	320	Artemisia aucheri	900	Alive
860	280	Cousinia congesta	900	Alive
865	300	Eryngium bunge	400	Alive
860	350	Astragalus verus	6300	Alive
910	390	Artemisia aucheri	450	Alive
960	420	Astragalus verus	2400	Dry
920	440	Eryngium bunge	750	Alive
900	530	Artemisia aucheri	2000	Alive
920	530	Astragalus gossypinus	100	Alive
900	690	Artemisia aucheri	4200	Alive
1000	750	Artemisia aucheri	2500	Alive
920	830	Astragalus verus	1600	Dry
880	850	Poa bulbosa	900	Alive
830	870	Artemisia aucheri	1200	Alive
820	890	Tragopogon jezdianus	100	Alive
830	880	Stipa barbata	100	Alive
810	910	Tragopogon jezdianus	100	Alive
810	910	Tragopogon jezdianus	100	Alive
825	920	Tragopogon jezdianus	100	Alive
890	930	Artemisia aucheri	4000	Alive
870	970	Cirsium congestum	150	Alive
830	970	Peganum harmala	100	Alive

[truncated: 3 more sheets: Sheet11, Sheet12, Sheet13]
