# Supplementary material for: Spatial Analysis of Astragalus verus Olivier Dieback: Understanding Patterns and Implications for Conservation in Iranian Rangelands
Source: Ecol Evol. 2026 Apr 8;16(4):e73273. doi: 10.1002/ece3.73273 (PMC13061748; doi:10.1002/ece3.73273)
Supplement: Supplementary file 1 — Data S1: ece373273‐sup‐0001‐DataS1.zip. [file ECE3-16-e73273-s001.zip › Soil Data.xlsx]

## Sheet: Sheet1
Name of site	Site Number	SP %	EC (ds/m)	pH	Silt %	Sand %	Clay %	Elevation (m)	bio1	bio5	bio19
Daran	S1	7.21	0.0998	8.67	26.13	46.06	27.8	2415	11.6937	31.8	94.5
Shahreza	S2	11.36	0.1019	8.73	23.06	44.53	32.4	2691	15.1204	35.69	44.67
Shahreza	S3	5.5	0.1309	8.83	23.91	51.63	24.45	2642	15.1204	35.69	44.67
Semirom	S4	5.48	0.1147	8.64	23.96	47.13	28.9	2631	12.9641	30.73	178.72
Farsan	S5	9.75	0.1047	8.3	22.94	31.1	45.95	2297	12.8917	34.22	219.85
Farsan	S6	8.36	0.0508	7.96	28.46	34.7	36.83	2352	12.8917	34.22	219.85
Naeen	S7	7.53	0.1171	8.61	28.43	42.6	29	2474	17.39	36.84	24.17
Naeen	S8	10.86	0.0916	8.78	19.6	43.46	36.93	2366	17.39	36.84	24.17
Kuhpaye	S9	5.41	0.0931	8.9	22.8	52.76	24.43	2364	15.3058	38.09	22.94
Kuhpaye	S10	6.92	0.0985	8.62	25.04	44.89	30.06	2510	15.3058	38.09	22.94
Khansar	S11	9.41	0.0814	8.36	28.6	18.63	52.76	2330	12.4854	31.35	123.68
Khansar	S12	6.98	0.0566	8.34	28.56	31.06	40.36	2557	12.4854	31.35	123.68
