# Supplementary material for: Spatial Analysis of Astragalus verus Olivier Dieback: Understanding Patterns and Implications for Conservation in Iranian Rangelands
Source: Ecol Evol. 2026 Apr 8;16(4):e73273. doi: 10.1002/ece3.73273 (PMC13061748; doi:10.1002/ece3.73273)
Supplement: Supplementary file 1 — Data S1: ece373273‐sup‐0001‐DataS1.zip. [file ECE3-16-e73273-s001.zip › Species diversity among site groups.xlsx]

## Sheet: Species diversity indices 
Study Group	G1					G2			G3
Site number	1	5	6	11	12	2	3	4	7	8	9	10
Dominance	0.24	0.32	0.25	0.12	0.19	0.64	0.19	0.5	0.22	0.45	0.41	0.25
Simpson	0.75	0.67	0.74	0.87	0.8	0.35	0.8	0.49	0.77	0.54	0.58	0.74
Shannon	1.64	1.56	1.53	2.37	2.13	0.8	1.92	0.913	1.77	1.27	1.422	1.88
Evenness	0.57	0.36	0.46	0.59	0.49	0.32	0.45	0.49	0.49	0.25	0.34	0.41
Brillouin	1.48	1.5	1.45	2.26	1.98	0.72	1.79	0.85	1.67	1.18	1.35	1.75
Menhinick	1.06	0.7	0.72	1.06	1.3	0.67	1.11	0.45	0.92	0.94	0.69	1.2
Margalef	1.87	2.05	1.71	3	3.11	1.28	2.69	0.83	2.14	2.41	1.93	2.89
Equitability	0.75	0.61	0.66	0.82	0.75	0.41	0.7	0.56	0.71	0.48	0.57	0.67
Fisher_alpha	2.71	2.67	2.24	4.27	4.69	1.67	3.87	1.05	2.95	3.33	2.5	4.26
Berger-Parker	0.34	0.52	0.33	0.22	0.37	0.79	0.32	0.66	0.33	0.65	0.62	0.46
Chao-1	10.5	14.5	16	18	20	7	20	6	13	16.5	13.5	17.5
Group	Dominance	Simpson	Shannon	Evenness	Brillouin	Menhinick	Margalef	Equitability	Fisher_alpha	Berger-Parker	Chao-1
G1	0.24	0.75	1.64	0.57	1.48	1.06	1.87	0.75	2.71	0.34	10.5
G1	0.32	0.67	1.56	0.36	1.5	0.7	2.05	0.61	2.67	0.52	14.5
G1	0.25	0.74	1.53	0.46	1.45	0.72	1.71	0.66	2.24	0.33	16
G1	0.12	0.87	2.37	0.59	2.26	1.06	3	0.82	4.27	0.22	18
G1	0.19	0.8	2.13	0.49	1.98	1.3	3.11	0.75	4.69	0.37	20
G2	0.64	0.35	0.8	0.32	0.72	0.67	1.28	0.41	1.67	0.79	7
G2	0.19	0.8	1.92	0.45	1.79	1.11	2.69	0.7	3.87	0.32	20
G2	0.5	0.49	0.913	0.49	0.85	0.45	0.83	0.56	1.05	0.66	6
G3	0.22	0.77	1.77	0.49	1.67	0.92	2.14	0.71	2.95	0.33	13
G3	0.45	0.54	1.27	0.25	1.18	0.94	2.41	0.48	3.33	0.65	16.5
G3	0.41	0.58	1.422	0.34	1.35	0.69	1.93	0.57	2.5	0.62	13.5
G3	0.25	0.74	1.88	0.41	1.75	1.2	2.89	0.67	4.26	0.46	17.5
p	0.139	0.139	0.173	0.21	0.165	0.501	0.304	0.141	0.366	0.16	0.371
